# Supplementary material for: Repair of Retrorsine-Induced DNA Damage in Rat Livers: Insights Gained from Transcriptomic and Proteomic Studies
Source: Toxins (Basel). 2024 Dec 13;16(12):538. doi: 10.3390/toxins16120538 (PMC11679430; doi:10.3390/toxins16120538)
Supplement: Supplementary file 1 [file toxins-16-00538-s001.zip]

Archive with 1 entries (1 files):
- toxins-3293469-supplementary.pdf
